# Supplementary material for: Efficacy of Nerve-Derived Hydrogels to Promote Axon Regeneration Is Influenced by the Method of Tissue Decellularization
Source: Int J Mol Sci. 2022 Aug 6;23(15):8746. doi: 10.3390/ijms23158746 (PMC9369339; doi:10.3390/ijms23158746)
Supplement: Supplementary file 1 [file ijms-23-08746-s001.zip]

Archive with 1 entries (1 files):
- ijms-1827447-supplementary.pdf
